# Supplementary material for: Stochastic Modeling of B Lymphocyte Terminal Differentiation and Its Suppression by Dioxin
Source: BMC Syst Biol. 2010 Apr 1;4:40. doi: 10.1186/1752-0509-4-40 (PMC2859749; doi:10.1186/1752-0509-4-40)
Supplement: Additional file 2 — B cell model in SBML format. This file is the SMBL version of the B cell model presented in the main text. [file 1752-0509-4-40-S2.XML]

<?xml version="1.0" encoding="UTF-8" ?>

<sbml xmlns="http://www.sbml.org/sbml/level2" level="2" version="1">
<model id="BCELL_DIFFERENTIATION">

<listOfFunctionDefinitions>
 <functionDefinition id="unitstep"><math xmlns="http://www.w3.org/1998/Math/MathML"><lambda><bvar><ci>x</ci></bvar><piecewise><piece><cn>1</cn><apply><geq/><ci>x</ci><cn>0</cn></apply></piece><otherwise><cn>0</cn></otherwise></piecewise></lambda></math></functionDefinition>
</listOfFunctionDefinitions>

<listOfCompartments>
 <compartment id="Cell" size="1.0" constant="false" />
</listOfCompartments>

<listOfSpecies>
  <species id="Blimp1" compartment="Cell" initialConcentration="1" />
  <species id="Bcl6_GENE1" compartment="Cell" initialConcentration="2" />
  <species id="BCL6_mRNA" compartment="Cell" initialConcentration="48.25" />
  <species id="Blimp1_GENE1" compartment="Cell" initialConcentration="0" />
  <species id="Blimp1_mRNA" compartment="Cell" initialConcentration="0.32" />
  <species id="BCL6" compartment="Cell" initialConcentration="300" />
  <species id="Pax5_GENE1" compartment="Cell" initialConcentration="2" />
  <species id="PAX5_mRNA" compartment="Cell" initialConcentration="48.25" />
  <species id="PAX5" compartment="Cell" initialConcentration="300" />
  <species id="Bcl6_GENE0" compartment="Cell" initialConcentration="0" />
  <species id="Blimp1_GENE0" compartment="Cell" initialConcentration="2" />
  <species id="Pax5_GENE0" compartment="Cell" initialConcentration="0" />
  <species id="AP1p" compartment="Cell" initialConcentration="100" />
  <species id="AP1" compartment="Cell" initialConcentration="400" />
  <species id="TCDD" compartment="Cell" initialConcentration="0" />
  <species id="AhR" compartment="Cell" initialConcentration="10000" />
  <species id="TCDD_AhR" compartment="Cell" initialConcentration="0" />
  <species id="LPS_TLR4" compartment="Cell" initialConcentration="0" />
  <species id="TLR4" compartment="Cell" initialConcentration="1000" />
  <species id="LPS" compartment="Cell" initialConcentration="0" />
  <species id="IgM" compartment="Cell" initialConcentration="1" />
  <species id="IgMs" compartment="Cell" initialConcentration="0" />
  <species id="Sink" compartment="Cell" boundaryCondition="true" />
</listOfSpecies>

<listOfParameters>
  <parameter id="R03_k" value="0.0425" />
  <parameter id="R09_k" value="0.012" />
  <parameter id="R06_k" value="9.65e-005" />
  <parameter id="R12_kf" value="0.000193" />
  <parameter id="R10_kf" value="0.000193" />
  <parameter id="R11_kf" value="0.0006" />
  <parameter id="R05_kf" value="0.0006" />
  <parameter id="R04_k" value="0.000193" />
  <parameter id="R01_k" value="0.01" />
  <parameter id="R02_kd" value="1000" />
  <parameter id="R02_k" value="39.3" />
  <parameter id="R02_k0" value="0.042" />
  <parameter id="R14_kd" value="1000" />
  <parameter id="R14_k" value="39.3" />
  <parameter id="R14_k0" value="0.042" />
  <parameter id="R13_k" value="0.01" />
  <parameter id="R15_k" value="0.0425" />
  <parameter id="R17_kf" value="0.0006" />
  <parameter id="R16_kf" value="0.000193" />
  <parameter id="R18_kf" value="9.65e-005" />
  <parameter id="R08_k" value="0.08" />
  <parameter id="R08_kd3" value="150" />
  <parameter id="R07_k" value="2.01" />
  <parameter id="R07_kd1" value="1.11" />
  <parameter id="R07_kd2" value="10000" />
  <parameter id="R07_k0" value="6.499999999999999e-005" />
  <parameter id="R28_kf" value="8.04e-6" />
  <parameter id="R23_kf" value="0.0004" />
  <parameter id="R23_kb" value="0.002" />
  <parameter id="R24_kf" value="0.00402" />
  <parameter id="R24_kd" value="11250" />
  <parameter id="R26_kf0" value="0.0003146" />
  <parameter id="R26_kf1" value="5.9e-006" />
  <parameter id="R25_kf" value="8.04e-6" />
  <parameter id="R27_kf" value="0.00125" />
  <parameter id="R21_kf" value="0.000208" />
  <parameter id="R21_kb" value="0.0001" />
  <parameter id="R19_kf" value="0.00193" />
  <parameter id="R20_kf" value="1.93e-006" />
  <parameter id="R22_kf" value="0.012" />
  <parameter id="R22_kd" value="50" />
  <parameter id="R30_kf" value="9.625e-005" />
  <parameter id="R29_kf" value="0.107" />
  <parameter id="R29_kd1" value="9" />
  <parameter id="R29_kd2" value="30000" />
</listOfParameters>

<listOfRules>
  <assignmentRule variable="Sink"><math xmlns="http://www.w3.org/1998/Math/MathML"><cn type="integer">1</cn></math></assignmentRule>
</listOfRules>

<listOfReactions>
  <reaction id="R03"><listOfProducts><speciesReference species="BCL6_mRNA" stoichiometry="1" /></listOfProducts><listOfModifiers><modifierSpeciesReference species="Bcl6_GENE1" /></listOfModifiers><kineticLaw><math xmlns="http://www.w3.org/1998/Math/MathML"><apply><times/><apply><times/><ci>R03_k</ci><ci>Bcl6_GENE1</ci></apply><ci>Cell</ci></apply></math></kineticLaw></reaction>
  <reaction id="R09"><listOfProducts><speciesReference species="Blimp1_mRNA" stoichiometry="1" /></listOfProducts><listOfModifiers><modifierSpeciesReference species="Blimp1_GENE1" /></listOfModifiers><kineticLaw><math xmlns="http://www.w3.org/1998/Math/MathML"><apply><times/><apply><times/><ci>R09_k</ci><ci>Blimp1_GENE1</ci></apply><ci>Cell</ci></apply></math></kineticLaw></reaction>
  <reaction id="R06"><listOfReactants><speciesReference species="BCL6" stoichiometry="1" /></listOfReactants><listOfProducts><speciesReference species="Sink" /></listOfProducts><kineticLaw><math xmlns="http://www.w3.org/1998/Math/MathML"><apply><times/><apply><times/><ci>R06_k</ci><ci>BCL6</ci></apply><ci>Cell</ci></apply></math></kineticLaw></reaction>
  <reaction id="R12"><listOfReactants><speciesReference species="Blimp1" stoichiometry="1" /></listOfReactants><listOfProducts><speciesReference species="Sink" /></listOfProducts><kineticLaw><math xmlns="http://www.w3.org/1998/Math/MathML"><apply><times/><apply><times/><ci>R12_kf</ci><ci>Blimp1</ci></apply><ci>Cell</ci></apply></math></kineticLaw></reaction>
  <reaction id="R10"><listOfReactants><speciesReference species="Blimp1_mRNA" stoichiometry="1" /></listOfReactants><listOfProducts><speciesReference species="Sink" /></listOfProducts><kineticLaw><math xmlns="http://www.w3.org/1998/Math/MathML"><apply><times/><apply><times/><ci>R10_kf</ci><ci>Blimp1_mRNA</ci></apply><ci>Cell</ci></apply></math></kineticLaw></reaction>
  <reaction id="R11"><listOfProducts><speciesReference species="Blimp1" stoichiometry="1" /></listOfProducts><listOfModifiers><modifierSpeciesReference species="Blimp1_mRNA" /></listOfModifiers><kineticLaw><math xmlns="http://www.w3.org/1998/Math/MathML"><apply><times/><apply><times/><ci>R11_kf</ci><ci>Blimp1_mRNA</ci></apply><ci>Cell</ci></apply></math></kineticLaw></reaction>
  <reaction id="R05"><listOfProducts><speciesReference species="BCL6" stoichiometry="1" /></listOfProducts><listOfModifiers><modifierSpeciesReference species="BCL6_mRNA" /></listOfModifiers><kineticLaw><math xmlns="http://www.w3.org/1998/Math/MathML"><apply><times/><apply><times/><ci>R05_kf</ci><ci>BCL6_mRNA</ci></apply><ci>Cell</ci></apply></math></kineticLaw></reaction>
  <reaction id="R04"><listOfReactants><speciesReference species="BCL6_mRNA" stoichiometry="1" /></listOfReactants><listOfProducts><speciesReference species="Sink" /></listOfProducts><kineticLaw><math xmlns="http://www.w3.org/1998/Math/MathML"><apply><times/><apply><times/><ci>R04_k</ci><ci>BCL6_mRNA</ci></apply><ci>Cell</ci></apply></math></kineticLaw></reaction>
  <reaction id="R01"><listOfReactants><speciesReference species="Bcl6_GENE0" stoichiometry="1" /></listOfReactants><listOfProducts><speciesReference species="Bcl6_GENE1" stoichiometry="1" /></listOfProducts><kineticLaw><math xmlns="http://www.w3.org/1998/Math/MathML"><apply><times/><apply><times/><ci>R01_k</ci><ci>Bcl6_GENE0</ci></apply><ci>Cell</ci></apply></math></kineticLaw></reaction>
  <reaction id="R02"><listOfReactants><speciesReference species="Bcl6_GENE1" stoichiometry="1" /></listOfReactants><listOfProducts><speciesReference species="Bcl6_GENE0" stoichiometry="1" /></listOfProducts>><listOfModifiers><modifierSpeciesReference species="Blimp1" /></listOfModifiers><kineticLaw><math xmlns="http://www.w3.org/1998/Math/MathML"><apply><times/><apply><plus/><apply><divide/><apply><times/><apply><times/><ci>Bcl6_GENE1</ci><ci>R02_k</ci></apply><ci>Blimp1</ci></apply><apply><plus/><ci>R02_kd</ci><ci>Blimp1</ci></apply></apply><apply><times/><ci>Bcl6_GENE1</ci><ci>R02_k0</ci></apply></apply><ci>Cell</ci></apply></math></kineticLaw></reaction>
  <reaction id="R14"><listOfReactants><speciesReference species="Pax5_GENE1" stoichiometry="1" /></listOfReactants><listOfProducts><speciesReference species="Pax5_GENE0" stoichiometry="1" /></listOfProducts>><listOfModifiers><modifierSpeciesReference species="Blimp1" /></listOfModifiers><kineticLaw><math xmlns="http://www.w3.org/1998/Math/MathML"><apply><times/><apply><plus/><apply><divide/><apply><times/><apply><times/><ci>Pax5_GENE1</ci><ci>R14_k</ci></apply><ci>Blimp1</ci></apply><apply><plus/><ci>R14_kd</ci><ci>Blimp1</ci></apply></apply><apply><times/><ci>Pax5_GENE1</ci><ci>R14_k0</ci></apply></apply><ci>Cell</ci></apply></math></kineticLaw></reaction>
  <reaction id="R13"><listOfReactants><speciesReference species="Pax5_GENE0" stoichiometry="1" /></listOfReactants><listOfProducts><speciesReference species="Pax5_GENE1" stoichiometry="1" /></listOfProducts><kineticLaw><math xmlns="http://www.w3.org/1998/Math/MathML"><apply><times/><apply><times/><ci>R13_k</ci><ci>Pax5_GENE0</ci></apply><ci>Cell</ci></apply></math></kineticLaw></reaction>
  <reaction id="R15"><listOfProducts><speciesReference species="PAX5_mRNA" stoichiometry="1" /></listOfProducts><listOfModifiers><modifierSpeciesReference species="Pax5_GENE1" /></listOfModifiers><kineticLaw><math xmlns="http://www.w3.org/1998/Math/MathML"><apply><times/><apply><times/><ci>R15_k</ci><ci>Pax5_GENE1</ci></apply><ci>Cell</ci></apply></math></kineticLaw></reaction>
  <reaction id="R17"><listOfProducts><speciesReference species="PAX5" stoichiometry="1" /></listOfProducts><listOfModifiers><modifierSpeciesReference species="PAX5_mRNA" /></listOfModifiers><kineticLaw><math xmlns="http://www.w3.org/1998/Math/MathML"><apply><times/><apply><times/><ci>R17_kf</ci><ci>PAX5_mRNA</ci></apply><ci>Cell</ci></apply></math></kineticLaw></reaction>
  <reaction id="R16"><listOfReactants><speciesReference species="PAX5_mRNA" stoichiometry="1" /></listOfReactants><listOfProducts><speciesReference species="Sink" /></listOfProducts><kineticLaw><math xmlns="http://www.w3.org/1998/Math/MathML"><apply><times/><apply><times/><ci>R16_kf</ci><ci>PAX5_mRNA</ci></apply><ci>Cell</ci></apply></math></kineticLaw></reaction>
  <reaction id="R18"><listOfReactants><speciesReference species="PAX5" stoichiometry="1" /></listOfReactants><listOfProducts><speciesReference species="Sink" /></listOfProducts><kineticLaw><math xmlns="http://www.w3.org/1998/Math/MathML"><apply><times/><apply><times/><ci>R18_kf</ci><ci>PAX5</ci></apply><ci>Cell</ci></apply></math></kineticLaw></reaction>
  <reaction id="R08"><listOfReactants><speciesReference species="Blimp1_GENE1" stoichiometry="1" /></listOfReactants><listOfProducts><speciesReference species="Blimp1_GENE0" stoichiometry="1" /></listOfProducts>><listOfModifiers><modifierSpeciesReference species="PAX5" /></listOfModifiers><kineticLaw><math xmlns="http://www.w3.org/1998/Math/MathML"><apply><times/><apply><times/><apply><times/><ci>R08_k</ci><ci>Blimp1_GENE1</ci></apply><apply><divide/><ci>PAX5</ci><apply><plus/><ci>R08_kd3</ci><ci>PAX5</ci></apply></apply></apply><ci>Cell</ci></apply></math></kineticLaw></reaction>
  <reaction id="R07"><listOfReactants><speciesReference species="Blimp1_GENE0" stoichiometry="1" /></listOfReactants><listOfProducts><speciesReference species="Blimp1_GENE1" stoichiometry="1" /></listOfProducts>><listOfModifiers><modifierSpeciesReference species="BCL6" /><modifierSpeciesReference species="AP1p" /></listOfModifiers><kineticLaw><math xmlns="http://www.w3.org/1998/Math/MathML"><apply><times/><apply><plus/><apply><times/><apply><times/><apply><times/><ci>R07_k</ci><ci>Blimp1_GENE0</ci></apply><apply><divide/><cn type="integer">1</cn><apply><plus/><cn type="integer">1</cn><apply><divide/><ci>BCL6</ci><ci>R07_kd1</ci></apply></apply></apply></apply><apply><divide/><ci>AP1p</ci><apply><plus/><ci>R07_kd2</ci><ci>AP1p</ci></apply></apply></apply><apply><times/><ci>R07_k0</ci><ci>Blimp1_GENE0</ci></apply></apply><ci>Cell</ci></apply></math></kineticLaw></reaction>
  <reaction id="R28"><listOfReactants><speciesReference species="AP1p" stoichiometry="1" /></listOfReactants><listOfProducts><speciesReference species="Sink" /></listOfProducts><kineticLaw><math xmlns="http://www.w3.org/1998/Math/MathML"><apply><times/><apply><times/><ci>R28_kf</ci><ci>AP1p</ci></apply><ci>Cell</ci></apply></math></kineticLaw></reaction>
  <reaction id="R23"><listOfReactants><speciesReference species="AhR" stoichiometry="1" /><speciesReference species="TCDD" stoichiometry="0" /></listOfReactants><listOfProducts><speciesReference species="TCDD_AhR" stoichiometry="1" /></listOfProducts><kineticLaw><math xmlns="http://www.w3.org/1998/Math/MathML"><apply><times/><apply><minus/><apply><times/><apply><times/><ci>R23_kf</ci><ci>AhR</ci></apply><ci>TCDD</ci></apply><apply><times/><ci>R23_kb</ci><ci>TCDD_AhR</ci></apply></apply><ci>Cell</ci></apply></math></kineticLaw></reaction>
  <reaction id="R24"><listOfProducts><speciesReference species="AP1" stoichiometry="1" /></listOfProducts>><listOfModifiers><modifierSpeciesReference species="TCDD_AhR" /></listOfModifiers><kineticLaw><math xmlns="http://www.w3.org/1998/Math/MathML"><apply><times/><apply><divide/><ci>R24_kf</ci><apply><plus/><cn type="integer">1</cn><apply><divide/><ci>TCDD_AhR</ci><ci>R24_kd</ci></apply></apply></apply><ci>Cell</ci></apply></math></kineticLaw></reaction>
  <reaction id="R26"><listOfReactants><speciesReference species="AP1" stoichiometry="1" /></listOfReactants><listOfProducts><speciesReference species="AP1p" stoichiometry="1" /></listOfProducts>><listOfModifiers><modifierSpeciesReference species="LPS_TLR4" /></listOfModifiers><kineticLaw><math xmlns="http://www.w3.org/1998/Math/MathML"><apply><times/><apply><times/><apply><plus/><ci>R26_kf0</ci><apply><times/><ci>R26_kf1</ci><ci>LPS_TLR4</ci></apply></apply><ci>AP1</ci></apply><ci>Cell</ci></apply></math></kineticLaw></reaction>
  <reaction id="R25"><listOfReactants><speciesReference species="AP1" stoichiometry="1" /></listOfReactants><listOfProducts><speciesReference species="Sink" /></listOfProducts><kineticLaw><math xmlns="http://www.w3.org/1998/Math/MathML"><apply><times/><apply><times/><ci>R25_kf</ci><ci>AP1</ci></apply><ci>Cell</ci></apply></math></kineticLaw></reaction>
  <reaction id="R27"><listOfReactants><speciesReference species="AP1p" stoichiometry="1" /></listOfReactants><listOfProducts><speciesReference species="AP1" stoichiometry="1" /></listOfProducts><kineticLaw><math xmlns="http://www.w3.org/1998/Math/MathML"><apply><times/><apply><times/><ci>R27_kf</ci><ci>AP1p</ci></apply><ci>Cell</ci></apply></math></kineticLaw></reaction>
  <reaction id="R21"><listOfReactants><speciesReference species="TLR4" stoichiometry="1" /><speciesReference species="LPS" stoichiometry="0" /></listOfReactants><listOfProducts><speciesReference species="LPS_TLR4" stoichiometry="1" /></listOfProducts><kineticLaw><math xmlns="http://www.w3.org/1998/Math/MathML"><apply><times/><apply><minus/><apply><times/><apply><times/><ci>R21_kf</ci><ci>TLR4</ci></apply><ci>LPS</ci></apply><apply><times/><ci>R21_kb</ci><ci>LPS_TLR4</ci></apply></apply><ci>Cell</ci></apply></math></kineticLaw></reaction>
  <reaction id="R19"><listOfProducts><speciesReference species="TLR4" stoichiometry="1" /></listOfProducts><kineticLaw><math xmlns="http://www.w3.org/1998/Math/MathML"><apply><times/><ci>R19_kf</ci><ci>Cell</ci></apply></math></kineticLaw></reaction>
  <reaction id="R20"><listOfReactants><speciesReference species="TLR4" stoichiometry="1" /></listOfReactants><listOfProducts><speciesReference species="Sink" /></listOfProducts><kineticLaw><math xmlns="http://www.w3.org/1998/Math/MathML"><apply><times/><apply><times/><ci>R20_kf</ci><ci>TLR4</ci></apply><ci>Cell</ci></apply></math></kineticLaw></reaction>
  <reaction id="R22"><listOfReactants><speciesReference species="LPS_TLR4" stoichiometry="1" /></listOfReactants><listOfProducts><speciesReference species="Sink" /></listOfProducts><kineticLaw><math xmlns="http://www.w3.org/1998/Math/MathML"><apply><times/><apply><divide/><apply><times/><ci>R22_kf</ci><ci>LPS_TLR4</ci></apply><apply><plus/><ci>LPS_TLR4</ci><ci>R22_kd</ci></apply></apply><ci>Cell</ci></apply></math></kineticLaw></reaction>
  <reaction id="R30"><listOfReactants><speciesReference species="IgM" stoichiometry="1" /></listOfReactants><listOfProducts><speciesReference species="IgMs" stoichiometry="1" /></listOfProducts><kineticLaw><math xmlns="http://www.w3.org/1998/Math/MathML"><apply><times/><apply><times/><ci>R30_kf</ci><ci>IgM</ci></apply><ci>Cell</ci></apply></math></kineticLaw></reaction>
  <reaction id="R29"><listOfProducts><speciesReference species="IgM" stoichiometry="1" /></listOfProducts>><listOfModifiers><modifierSpeciesReference species="PAX5" /><modifierSpeciesReference species="TCDD_AhR" /></listOfModifiers><kineticLaw><math xmlns="http://www.w3.org/1998/Math/MathML"><apply><times/><apply><times/><apply><divide/><ci>R29_kf</ci><apply><plus/><cn type="integer">1</cn><apply><divide/><apply><power/><ci>PAX5</ci><cn type="integer">2</cn></apply><apply><power/><ci>R29_kd1</ci><cn type="integer">2</cn></apply></apply></apply></apply><apply><divide/><cn type="integer">1</cn><apply><plus/><cn type="integer">1</cn><apply><divide/><ci>TCDD_AhR</ci><ci>R29_kd2</ci></apply></apply></apply></apply><ci>Cell</ci></apply></math></kineticLaw></reaction>
</listOfReactions>


</model>
</sbml>
